# Supplementary material for: Alpha-Lipoic Acid Alleviates Lead-Induced Testicular Damage in Roosters by Reducing Oxidative Stress and Modulating Key Pathways
Source: Toxics. 2025 Apr 25;13(5):341. doi: 10.3390/toxics13050341 (PMC12116080; doi:10.3390/toxics13050341)
Supplement: Supplementary file 1 [file toxics-13-00341-s001.zip]

Archive with 1 entries (1 files):
- toxics-3563785-supplementary.pdf
